# Supplementary material for: Biomarker identification of chronic atrophic gastritis and its potential drug analysis
Source: Front Gastroenterol (Lausanne). 2022 Sep 23;1:948323. doi: 10.3389/fgstr.2022.948323 (PMC12952345; doi:10.3389/fgstr.2022.948323)
Supplement: Supplementary file 1 [file Table_1.xlsx]

## Sheet: Degree
Top 10 in network string_interactions_short - ranked by Degree method
Rank	Name
1	ATP4A
2	EPCAM
2	KRT19
2	CFTR
2	MUC5B
6	PGA4
6	PGA5
6	LGALS4
9	CASP1
9	TFF3

## Sheet: MCC
Top 10 in network string_interactions_short - ranked by MCC method
Rank	Name
1	KRT19
2	PGA4
2	PGA5
2	EPCAM
2	ATP4A
6	LIPF
6	PGA3
8	CFTR
8	MUC5B
10	IL1RN

## Sheet: Stress
Top 10 in network string_interactions_short - ranked by Stress method
Rank	Name
1	CFTR
2	ATP4A
3	LGALS4
4	EPCAM
5	CDH17
6	MUC5B
7	ATP4B
8	KRT19
9	PGA4
10	F5

## Sheet: MNC
Top 10 in network string_interactions_short - ranked by MNC method
Rank	Name
1	KRT19
2	EPCAM
3	ATP4A
4	PGA4
5	PGA5
6	CLDN4
7	IL18
8	IL1RN
9	HDC
10	PGA3
